# Supplementary material for: A complex network of additive and epistatic quantitative trait loci underlies natural variation of Arabidopsis thaliana quantitative disease resistance to Ralstonia solanacearum under heat stress
Source: Mol Plant Pathol. 2020 Sep 11;21(11):1405–20. doi: 10.1111/mpp.12964 (PMC7548995; doi:10.1111/mpp.12964)
Supplement: Supplementary file 7 [file MPP-21-1405-s007.xlsx]

## Sheet: 27°C
SNP_ID_top_SNP_TOUA	SNP_ID_top_SNP_Worldwide
1_22175474	1_14161523
1_22175700	1_17081038
1_22175754	1_17081238
1_22175783	1_17081484
1_22175820	1_17081609
1_22175869	1_17081948
1_22175936	1_17082049
1_22175969	1_27405781
1_22176056	1_27405940
1_22176260	1_27405973
1_22177139	1_27406001
1_22177314	1_27406083
1_22177668	1_27406232
1_22177709	1_27406453
1_22177714	1_27406685
1_22178544	1_27406807
1_22178558	1_27406924
1_22178580	1_27407288
1_22178649	1_27408242
1_22179066	1_27408523
1_22179068	1_27409195
1_22179332	1_27410309
1_22179648	1_27410450
1_22179678	1_27410513
1_22179705	1_27410550
1_22179710	1_27410731
1_22179728	1_27411005
1_22179846	1_27411171
1_22179930	1_27411395
1_22180109	1_27411427
1_22180112	1_27411491
1_22180243	1_27411648
1_22180250	1_27411748
1_22180253	1_27411885
1_22180263	1_27412051
1_22180312	1_27412081
1_22180328	1_27412257
1_22180329	1_27412365
1_22180331	1_27412582
1_22180400	1_27412646
1_22180414	1_27413013
1_22180426	1_27413043
1_22180541	1_27413195
1_22180556	1_27413272
1_22180582	1_29807374
1_22180583	1_6521742
1_22180669	1_8972140
1_22180699	1_8972918
1_22180700	2_16896227
1_22180774	2_16896436
1_22180786	2_16896465
1_22181011	2_16896890
1_22181021	2_16897010
1_22181030	2_16897483
1_22181031	2_16899412
1_22181311	2_16899453
1_22181322	2_19373928
1_22181416	2_19374018
1_22181510	2_19374090
1_22181571	2_19374285
1_22181889	2_5712740
1_22181934	2_5712764
1_22181943	2_5713587
1_22182190	2_5713601
1_22182645	2_5714178
1_22182682	2_5714364
1_22182708	2_5714658
1_22182711	2_5715201
1_22182737	2_5715236
1_22182740	2_5717670
1_22182741	2_5717686
1_22182746	2_5718100
1_22182775	2_5718495
1_22182803	2_5718612
1_22182815	2_5718814
1_22182937	2_5719100
1_22182938	2_5719478
1_22182960	2_5719842
1_22182995	2_5720571
1_22183006	2_5721355
1_22183011	2_5721754
1_22183061	2_5721771
1_22183087	2_5721984
1_22183098	2_5722271
1_22183144	2_5722819
1_22183185	2_5724434
1_22183223	2_5727806
1_22183244	2_5727892
1_22183255	2_5728167
1_22183260	2_5728447
1_22183485	2_5728897
1_22183496	2_5730096
1_22184184	2_5730232
1_22184190	2_5730529
1_22184364	2_5730584
1_22184680	2_5731089
1_22184700	2_5731171
1_22184907	2_5731292
1_22184915	2_5731311
1_22184950	2_5731879
1_22185011	2_5731986
1_22185084	2_5732332
1_22185283	2_5739279
1_22185286	2_5739307
1_22185292	2_5741927
1_22185323	2_5742437
1_22185539	2_5743039
1_22186060	2_5744294
1_22186209	2_5744312
1_22186250	2_5744706
1_22186286	2_5744987
1_22186304	2_5745484
1_22186416	2_5746008
1_22186483	2_5747288
1_22186504	2_5747357
1_22186583	2_5748146
1_22186604	2_5750358
1_22186627	2_5752418
1_22186692	2_5752433
1_22186708	2_5753139
1_22186801	2_5753329
1_22186832	2_5753342
1_22186875	2_5753508
1_22186894	2_5753580
1_22186916	2_5755071
1_22186926	2_5755429
1_22186928	2_5755504
1_22186930	2_5756429
1_22186951	2_5758110
1_22187057	2_5758811
1_22187095	2_5759565
1_22187163	2_5759638
1_22187197	2_5766716
1_22187262	2_5768549
1_22187268	2_5769361
1_22187277	2_5769441
1_22187293	2_798431
1_22187329	2_799073
1_22187342	3_11475376
1_22187515	3_11475831
1_22187638	3_16387036
1_22187811	3_16387120
1_22188120	3_16387498
1_22188155	3_16387680
1_22188631	3_16387873
1_22189452	3_16389779
1_22190490	3_16389812
1_22190569	3_16389846
1_22191131	3_16390109
1_22191639	3_20596120
1_22191911	3_265229
1_22191951	3_8295866
1_22192494	3_8296115
1_22192504	3_8296238
1_22192520	3_8296377
1_22192523	3_8296923
1_22192531	3_8298796
1_22192538	3_8298944
1_22192540	3_8481023
1_22192716	3_8481106
1_22192752	3_8481259
1_22194869	3_8481479
1_22195550	3_8481795
1_22195562	3_8481954
1_22195773	3_8482304
1_22196265	3_8482513
1_22196382	3_8483190
1_22196424	4_1610013
2_10777397	4_1612022
2_8253412	4_18461787
2_8253658	4_18461952
2_8253713	4_18469338
2_8253743	4_18470265
2_8253779	4_18470349
2_8253780	4_18470898
2_8253801	4_18472063
2_8253865	4_18472312
2_8253874	4_18472368
2_8253875	4_18473460
2_8253879	4_18473690
2_8254360	4_18475060
2_8254371	4_18477348
2_8254432	4_2462431
2_8254458	4_2462706
2_8254507	4_2462849
2_8254536	4_2463138
2_8254644	4_2766414
2_8254653	4_4884765
2_8254692	4_4885626
2_8254869	4_7275577
2_8255001	4_8969367
2_8255181	4_8970365
2_8255218	4_8971005
2_8255904	5_13958816
2_8257407	5_13959473
2_8257532	5_13959663
2_9666296	5_13960159
2_9666384	5_14105855
3_15761397	5_14106330
3_15761409	5_14106585
3_15761468	5_1530992
3_21767850	5_1532931
3_21767876	5_1533392
3_21767920	5_1535092
3_21768249	5_1535863
3_21768281	5_1535883
3_21768304	5_1537094
3_21768387	5_1537440
3_21781028	5_1537531
3_21781056	5_16554881
3_21781099	5_16556249
3_21781275	5_18325032
3_21781321	5_18325293
3_21781491	5_18325321
3_21782656	5_18325448
	5_18325565
	5_18325744
	5_18325915
	5_18327250
	5_18327534
	5_18327684
	5_18328388
	5_18329254
	5_18329362
	5_18329788
	5_18329971
	5_18330459
	5_18330660
	5_18331729
	5_18332115
	5_18332228
	5_18340027
	5_18340373
	5_18340561
	5_18340617
	5_18341036
	5_18341647
	5_18341765
	5_18353383
	5_18365293
	5_22537436
	5_22539881
	5_22544327
	5_22905900
	5_22906317
	5_22906891
	5_22906951
	5_25072411
	5_3861195
	5_3889066
	5_3889781
	5_3890045
	5_3891435
	5_3892404
	5_3894926
	5_3895034
	5_3895147
	5_3958658
	5_5654481
	5_5654498
	5_5655020
	5_5658853
	5_5658971
	5_8841648
	5_891644

## Sheet: 30°C
SNP_ID_top_SNP_TOUA	SNP_ID_top_SNP_Worldwide
1_11779099	1_11254652
1_11819701	1_11254855
1_11820051	1_11255002
1_11820402	1_11255117
1_11820422	1_11255153
1_11820442	1_11255288
1_11820747	1_11255332
1_11821100	1_11255366
1_11821146	1_11255515
1_11829598	1_11255621
1_11829645	1_11256186
1_11829987	1_11256210
1_22546404	1_11256225
1_23021159	1_11256449
1_23021261	1_11256559
1_23029600	1_11256729
1_23029621	1_11256861
1_23030685	1_11256978
1_23039510	1_11257070
1_23046626	1_11257184
1_23046648	1_11257217
1_23046680	1_11257472
1_23046697	1_11257784
1_23046706	1_11258871
1_23046754	1_11259917
1_23046759	1_11259941
1_23046867	1_11260019
1_23046882	1_11837433
1_23046907	1_11837720
1_23047057	1_13289245
1_23047090	1_18727552
1_23047137	1_18727834
1_23047148	1_18728221
1_23047231	1_18729664
1_23047346	1_18730049
1_23047435	1_18730274
1_23047547	1_19605653
1_23047677	1_19605822
1_23047736	1_19606027
1_23047752	1_19606183
1_23047869	1_19606362
1_23047935	1_19606707
1_23047991	1_19606756
1_23048116	1_19607120
1_23048117	1_19607334
1_23266186	1_19607964
1_23266201	1_19608564
1_23283320	1_19608967
1_23708705	1_19609025
1_23708707	1_19609226
1_23708742	1_19609541
1_23708838	1_19834757
1_23709352	1_19834952
1_23709386	1_19835729
1_23709422	1_19835955
1_23709426	1_19836606
1_23709442	1_19836932
1_23709472	1_19838734
1_23714940	1_1987343
1_23717698	1_1987393
1_23717728	1_24240377
1_23717746	1_24240730
1_23718010	1_24240779
1_23723691	1_24240796
1_23723858	1_24240993
1_23723861	1_24241041
1_23723922	1_24241055
1_23724142	1_24241323
1_23724214	1_24241754
1_23724252	1_24241767
1_23724656	1_24241990
1_23734957	1_24242040
1_23738947	1_24242383
1_23739247	1_24242423
1_23740121	1_24242530
1_23740377	1_24242667
1_23740976	1_24242837
1_23741117	1_24242942
1_23741125	1_24243140
1_23741135	1_24243312
1_23741139	1_24243379
1_23741179	1_24243805
1_23741190	1_24244077
1_23741284	1_24244144
1_23741319	1_24244473
1_23741330	1_24244814
1_23741334	1_24244842
1_23741337	1_24398504
1_23741388	1_25459323
1_23741408	1_25460451
1_23741422	1_25461281
1_23741434	1_25461746
1_23741683	1_25462080
1_23741761	1_25462140
1_23741962	1_25463099
1_23742099	1_25463910
1_23742111	1_25465752
1_23742146	1_25466511
1_23742171	1_25469432
1_23742250	1_25469480
1_23742282	1_25470912
1_23742319	1_25474460
1_23742460	1_25475179
1_23742506	1_25479965
1_23742559	2_11823002
1_23742592	2_1276871
1_23742624	2_14620991
1_23742714	2_14621429
1_23742732	2_14625136
1_23742780	2_14632442
1_23742798	2_14633145
1_23742806	2_14633191
1_23742824	2_14634374
1_23742887	2_14639426
1_23742905	2_14645281
1_23742934	2_14646906
1_23743059	2_14649714
1_23743142	2_14651053
1_23743181	2_14654947
1_23743239	2_14655068
1_23743259	2_14655471
1_23743279	2_14655588
1_23743304	2_14656522
1_23743317	2_17791075
1_23743443	2_17791641
1_23743447	2_17792032
1_23743469	2_17792048
1_23743656	2_17792353
1_23743702	2_17794184
1_23743919	2_17794419
1_23743926	2_2076193
1_23744031	2_2076227
1_23744034	2_2076513
1_23744142	2_2076888
1_23744154	2_2077272
1_23744214	2_2077521
1_23744260	2_2077586
1_23744283	2_2078063
1_23744495	2_2078266
1_23744570	2_2078297
1_23744603	2_2079017
1_23744660	2_2079034
1_23744708	2_2079430
1_23744800	2_2079475
1_23744808	2_2146035
1_23744842	2_2146359
1_23745068	2_2401111
1_23745073	2_6365667
1_23745091	3_10607066
1_23745107	3_10607282
1_23745166	3_19025651
1_23745181	3_19025741
1_23745213	3_19025940
1_23745228	3_19026227
1_23745666	3_19026284
1_23745848	3_19026350
1_23745877	3_19026630
1_23746243	3_19026913
1_23746383	3_19027264
1_23746425	3_19027465
1_23746502	3_19027737
1_23746510	3_19028370
1_23746514	3_19028631
1_23746784	3_19028712
1_23746834	3_19029327
1_23747089	3_19029789
1_23747524	3_19029972
1_23747609	3_19030082
1_23747671	3_19030999
1_23747745	3_19033071
1_23747880	3_19033671
1_23747957	3_19034312
1_23747972	3_19034464
1_23747982	3_19035206
1_23747995	3_19035235
1_23748062	3_19035525
1_23748071	3_19036432
1_23748122	3_19037069
1_23748176	3_19037267
1_23748198	3_19037618
1_23748321	3_19047941
1_23748348	3_19049454
1_23748470	3_19050477
1_23748527	3_19051385
1_23748552	3_20709882
1_23748635	3_20711217
1_23748636	3_20711415
1_23748663	3_20713358
1_23748770	3_20713960
1_23748896	3_20714869
1_23748929	3_20716842
1_23748954	3_20716857
1_23749128	3_20717563
1_23749134	3_20717640
1_23749151	3_20717731
1_23749356	3_20718351
1_23749435	3_20718958
1_23749871	3_23354202
1_23749903	3_3042870
1_23749978	3_397865
1_23749995	3_5384281
1_23750001	3_5384777
1_23750032	3_5385359
1_23750050	3_5385442
1_23750061	3_5385975
1_23750147	3_5388709
1_23750190	3_5388867
1_23750196	3_5389052
1_23750251	3_5389196
1_23750280	3_5389274
1_23750303	3_5389466
1_23750312	3_5389875
1_23750401	3_5390561
1_23750432	3_5391394
1_23750448	3_6700739
1_23750459	3_6700800
1_23750477	3_6701095
1_23750506	3_6701927
1_23750517	3_6702135
1_23750580	3_6702174
1_23750619	3_6702233
1_23750680	3_6702945
1_23750686	3_6704611
1_23750728	3_6706382
1_23750825	3_7789812
1_23750929	3_7804776
1_23750935	3_7804892
1_23751084	3_7809513
1_23751097	3_7809582
1_23751457	3_7960961
1_23751460	3_7963565
1_23751487	3_9170082
1_23751501	3_9170249
1_23751504	3_9170586
1_23751576	3_9380271
1_23751586	3_9380516
1_23751589	3_9380963
1_23751609	3_9382680
1_23751614	3_9749043
1_23751691	3_9749269
1_23751725	3_9749472
1_23751730	3_9749553
1_23751760	3_9750005
1_23751807	3_9750140
1_23751822	3_9750269
1_23751885	3_9750500
1_23751920	3_9751082
1_23751935	3_9751455
1_23751945	3_9753429
1_23751977	3_9753609
1_23751978	3_9753708
1_23752014	3_9754374
1_23752017	3_9754668
1_23752028	3_9755466
1_23752041	3_9755603
1_23752047	3_9755745
1_23752086	3_9756483
1_23752147	3_9756517
1_23752155	4_10469049
1_23752176	4_10469556
1_23752183	4_1056182
1_23752233	4_1075168
1_23752240	4_1075992
1_23752414	4_1076842
1_23752475	4_1077268
1_23752686	4_1078131
1_23752735	4_1078676
1_23752775	4_1079433
1_23752816	4_1080020
1_23752832	4_1080424
1_23752868	4_1081604
1_23752890	4_1082562
1_23752970	4_1082774
1_23752972	4_1083125
1_2587822	4_1083589
1_26359690	4_1087959
1_26359871	4_1088279
1_26360834	4_1088301
1_26548523	4_1088779
1_26635011	4_1089576
1_26655444	4_11400687
1_26655496	4_11400805
1_26655512	4_11401565
1_26655520	4_11401983
1_26655530	4_11402364
1_26655569	4_11402519
1_26655585	4_11403143
1_26655646	4_11403352
1_26655801	4_11405146
1_26655811	4_11405529
1_26655846	4_11405909
1_26655904	4_11564563
1_26655996	4_11564726
1_26656028	4_11565182
1_26656082	4_12982944
1_26656103	4_12983125
1_26656352	4_12983372
1_26656556	4_12983576
1_26685657	4_13836205
1_26685699	4_13836220
1_26685707	4_13836944
1_26685752	4_13837190
1_26685755	4_13837311
1_26685796	4_13837414
1_26685891	4_13837470
1_26685909	4_13838074
1_26692359	4_13838737
1_26692608	4_13838832
1_26717931	4_13840160
1_26718863	4_9212679
1_26718947	4_9213650
1_26718973	5_13237263
1_26719005	5_13237929
1_26719369	5_15139055
1_26719664	5_15139373
1_26719733	5_15143196
1_26720003	5_15154458
1_26720009	5_15155437
1_26720016	5_15157704
1_26720017	5_15157952
1_26720032	5_15158044
1_29319094	5_15158386
1_29319137	5_15158605
1_29319147	5_15158652
1_29319163	5_15158935
1_29319172	5_15159776
1_29320764	5_15160023
1_29320776	5_15160094
1_29320999	5_15160362
1_29321065	5_15161388
1_29321095	5_15161760
1_29321144	5_15163916
1_29321190	5_15164836
1_29321395	5_15164852
1_29321444	5_15165020
1_29321453	5_15172820
1_29321503	5_15172950
1_29321561	5_15173877
1_29321638	5_15175123
1_29321662	5_15175370
1_29321669	5_15176376
1_29322171	5_17319004
1_29322180	5_17319207
1_29324965	5_17319411
1_29324971	5_17320331
1_29325130	5_17320682
1_29325199	5_17320802
1_29325234	5_17321410
1_29325253	5_17321522
1_29325274	5_17321642
1_29325295	5_17322117
1_29325329	5_17322451
1_29325433	5_17322587
1_29325448	5_17322964
1_29325524	5_17323559
1_29325560	5_17323626
1_29325631	5_17323885
1_29325649	5_17323953
1_29325727	5_23177120
1_29325782	5_402373
1_29325820	5_403325
1_29325850	5_403405
1_29325864	5_403519
1_29325993	5_404082
1_29326070	5_406015
1_29326080	5_5654498
1_29326104	5_5654957
1_29326147	5_5658853
1_29326221	5_5658971
1_29326230	5_5659441
1_29326290	5_5660648
1_29326365	5_5660813
1_29326367	5_5660983
1_29326369	5_5661274
1_29326435	5_5661397
1_29326448	5_5661522
1_29326478	5_5664327
1_29326504	5_5664353
1_29326713	5_5664576
1_29326902	5_849267
1_29326938	5_849300
1_29326987	5_850196
1_29327012	5_851112
1_29327030	5_851136
1_29327038	5_851547
1_29327051	5_851565
1_29327118	5_851787
1_29327434	5_852925
1_29327447	5_853327
1_29327547	5_8788554
1_29327553	5_8788728
1_29327608	5_8952190
1_29327664	5_8952214
1_29327735	5_8952365
1_29327828	5_8953344
1_29327902	5_8953478
1_29327904	5_8955633
1_29327907	5_8955855
1_29327958	5_8956057
1_29327992
1_29329058
1_29329157
1_29329196
1_29329197
1_29329440
1_29329825
1_29329837
1_29329849
1_29329862
1_29329966
1_29329969
1_29330225
1_29330227
1_29330247
1_29330250
1_29330279
1_29330446
1_29330467
1_29330488
1_29330509
1_29330521
1_29330668
1_29330683
1_29330702
1_29330703
1_29330787
1_29330935
1_29331051
1_29331108
1_29331128
1_29331136
1_29331153
1_29331404
1_29331425
1_29331833
1_29332494
1_29332811
1_29335529
1_29335931
1_29337169
1_29337251
1_29338112
1_29338210
1_29338285
1_29339521
1_29339726
1_29340467
1_29340620
1_5082790
1_5082895
1_5083006
1_5083128
1_5083129
1_5083283
1_5083380
1_5083391
1_5083520
1_5083572
1_5083651
1_5083744
1_5084027
1_5084122
1_5084135
1_5084271
1_5084320
1_5084371
1_8600468
1_8679469
1_8679532
1_8689728
1_8689786
1_8689812
1_8690082
1_8690090
1_8690124
1_8690160
1_8985122
1_8985422
1_8988362
1_8988553
1_8988819
1_8989024
1_8989070
1_8989089
1_8989090
1_8989900
1_8989937
1_8989939
1_8989954
1_8989985
1_8990049
1_8990198
1_9240714
2_13121018
2_13121131
2_13121562
2_13121753
2_13127235
2_13132683
2_13133994
2_13134049
2_13134110
2_13134129
2_13134154
2_13134162
2_13134186
2_13134189
2_13134191
2_13135793
2_13136237
2_13136930
2_13137259
2_13138525
2_13141712
2_13142921
2_13144061
2_13144220
2_13144848
2_13145881
2_13145936
2_13146123
2_13146146
2_13146219
2_13146414
2_386886
2_386907
2_386958
2_386979
2_455830
2_455837
2_455858
2_4892080
2_595133
2_595242
2_595314
2_595325
2_595326
2_595329
2_595354
2_595405
2_595418
2_718424
2_718504
2_718534
2_718575
2_718648
2_718654
2_718778
2_8138045
2_8138694
2_8139185
2_8139482
2_8141710
2_8265907
2_8316842
2_8318362
2_8521528
2_8521555
2_8521677
2_8521689
2_8522115
2_8522186
2_8546352
2_8546426
3_18219180
3_18233059
3_20528984
3_20529413
3_20539666
3_21967790
3_21967811
3_8572426
3_8574683
4_10422385
4_10422475
4_10422487
4_10422514
4_10422518
4_10422532
4_10422576
4_10422589
4_10422598
4_10422611
4_10422627
4_10422810
4_10422859
4_10422860
4_10422926
4_10424247
4_10424291
4_10424800
4_10424801
4_10424818
4_10424821
4_10424847
4_10424856
4_10424914
4_10425113
4_10425354
4_10608509
4_10608566
4_10613869
4_10614048
4_10614110
4_10614131
4_108282
4_12303553
4_12303563
4_12303692
4_12612392
4_12612399
4_12612406
4_12613564
4_12614605
4_12614793
4_12615030
4_13705955
4_13705957
4_13706061
4_13706075
4_13707129
4_13707721
4_13707727
4_13707741
4_13707749
4_13707777
4_13708303
4_13708469
4_13708743
4_13709160
4_13710699
4_13730358
4_13730386
4_13730389
4_13730401
4_13730536
4_13732574
4_13733468
4_13733620
4_13734255
4_13734310
4_359472
4_360131
4_360224
4_360298
4_360612
4_361813
4_361840
4_6461380
4_6461384
4_6461495
4_6461594
4_6461636
4_6461642
4_6461709
4_6461729
4_6461771
4_6461810
4_6461876
4_6461916
4_6462064
4_6462065
4_6462087
4_6462095
4_6462232
4_6462257
4_6462291
4_6462807
4_6462813
4_6462855
4_6462915
4_6462951
4_6463117
4_6463119
4_6463145
4_6463231
4_6463240
4_6463310
4_6463323
4_6463326
4_6463423
4_6463430
4_6463830
4_6463854
4_6463930
4_6464012
4_6464050
4_6464411
4_6464432
4_6464547
4_6464549
4_6464593
4_6464615
4_6464634
4_6464671
4_6464704
4_6464711
4_6466118
4_6466120
4_6466335
4_6466352
4_6466385
4_6466396
4_6466915
4_6466999
4_6467002
4_6467005
4_6467029
4_6467056
4_6467136
4_6864809
4_6864879
4_6864980
4_6865025
4_6865070
4_6865250
4_6865326
4_6865998
5_1500211
5_1569170
5_1569194
5_1569218
5_1569227
5_1569246
5_1569330
5_1569395
5_1569511
5_1569812
5_1570245
5_1596089
5_1596155
5_1596158
5_1596184
5_1596241
5_1596290
5_1596401
5_1596431
5_1596494
